# Supplementary material for: Are Ar3SbCl2 Species Lewis Acidic? Exploration of the Concept and Pnictogen Bond Catalysis Using a Geometrically Constrained Example
Source: Organometallics. 2023 Jan 30;42(3):240–5. doi: 10.1021/acs.organomet.2c00565 (PMC10848295; doi:10.1021/acs.organomet.2c00565)
Supplement: Supplementary file 2 — om2c00565_si_002.xyz [file om2c00565_si_002.xyz]

34
Compound 1
 C     0.337915     4.787508     2.414304
 C     0.344752     3.546417     1.767933
 C     1.020865     4.941894     3.627770
 C     1.026527     2.457432     2.319353
 C     1.696155     3.851077     4.169908
 C     1.720123     2.583870     3.535882
 C     2.393140     5.534257     8.422776
 C     2.468473     1.462604     4.178077
 C     2.550320     0.170238     3.630275
 C     2.765984     6.389839     9.466651
 C     3.137966     1.692552     5.405792
 C     3.266595    -0.838730     4.281204
 C     3.384047     5.013469     7.576348
 C     3.852861     0.693587     6.062154
 C     3.917880    -0.585151     5.493504
 C     4.113151     6.702791     9.678460
 C     4.736816     5.331087     7.773167
 C     5.094825     6.168880     8.836469
 H     1.014082     1.509247     1.794028
 H     1.019521     5.902665     4.130693
 H     1.353576     5.267270     8.287674
 H     1.999599     6.802220    10.114606
 H     2.055644    -0.057751     2.692996
 H     3.315093    -1.828259     3.838551
 H     4.354641     0.893456     7.002516
 H     4.396399     7.359065    10.495085
 H     4.470978    -1.372999     5.993650
 H     5.497424     4.951726     7.104001
 H     6.141468     6.405849     8.996574
 H    -0.183194     3.423999     0.827855
 H    -0.192290     5.628479     1.980230
Cl     0.758254     3.032490     7.200547
Cl     4.879045     4.375020     4.692266
Sb     2.820981     3.708602     5.952802

34
Compound 1-distorted
 C     0.749284     3.991013     2.321666
 C     0.848836     5.067963     3.210119
 C     1.384888     2.777047     2.601217
 C     1.597934     4.928802     4.386219
 C     2.136649     2.621334     3.778693
 C     2.237319     3.718965     4.664694
 C     2.767988     0.179388     3.379153
 C     2.821472     1.350176     4.157919
 C     3.313614     5.026910     8.873454
 C     3.399526    -0.992629     3.804560
 C     3.403728     6.223900     9.596531
 C     3.544234     1.298628     5.371571
 C     3.641174     5.012903     7.509854
 C     3.804374     7.405627     8.960133
 C     4.046620     6.193866     6.868832
 C     4.091027    -1.025341     5.020923
 C     4.120344     7.389748     7.597151
 C     4.161511     0.130476     5.810046
 H     0.172037     4.094217     1.408025
 H     0.348170     6.005711     2.990603
 H     1.286367     1.958304     1.896759
 H     1.674116     5.761772     5.078136
 H     2.226931     0.174010     2.439389
 H     2.976635     4.120065     9.360208
 H     3.148987     6.232596    10.652009
 H     3.343264    -1.884533     3.188297
 H     3.865294     8.332528     9.522049
 H     4.324264     6.183197     5.821369
 H     4.428380     8.302643     7.096882
 H     4.565923    -1.942384     5.355708
 H     4.673956     0.117933     6.763500
Cl     1.631811     2.388987     7.792875
Cl     5.609786     3.844412     5.099093
Sb     3.457804     3.201867     6.343843

14
Me3PO
 C     6.615021     1.670376    10.032341
 C     7.007190     4.121420     8.539457
 C     7.553921     1.563804     7.294309
 H     5.984376     2.182239    10.766243
 H     6.316052     0.617686    10.004659
 H     6.383048     4.685419     9.239934
 H     6.958895     4.619930     7.566062
 H     7.277323     0.508135     7.208334
 H     7.515714     2.006309     6.293790
 H     7.660517     1.735504    10.353899
 H     8.043419     4.134292     8.895429
 H     8.578665     1.633745     7.675963
 O     4.922555     2.350129     7.893297
 P     6.352188     2.418265     8.380977

48
Compound 1-Me3PO
 C     0.749223     3.991042     2.321722
 C     0.848763     5.067968     3.210205
 C     1.384855     2.777081     2.601234
 C     1.597873     4.928788     4.386295
 C     2.136628     2.621351     3.778699
 C     2.237287     3.718959     4.664733
 C     2.768026     0.179431     3.379071
 C     2.821477     1.350192     4.157880
 C     3.313620     5.026910     8.873451
 C     3.399594    -0.992585     3.804437
 C     3.403765     6.223915     9.596508
 C     3.544240     1.298616     5.371528
 C     3.641168     5.012870     7.509854
 C     3.804428     7.405619     8.960086
 C     4.046618     6.193822     6.868802
 C     4.091096    -1.025324     5.020799
 C     4.120377     7.389711     7.597093
 C     4.161548     0.130465     5.809965
 C     6.600008     1.664619    10.040032
 C     7.015612     4.134771     8.540178
 C     7.561039     1.563344     7.278335
 H     0.171965     4.094259     1.408090
 H     0.348079     6.005714     2.990722
 H     1.286344     1.958356     1.896756
 H     1.674043     5.761740     5.078234
 H     2.226973     0.174072     2.439305
 H     2.976617     4.120086     9.360233
 H     3.149033     6.232630    10.651987
 H     3.343356    -1.884467     3.188142
 H     3.865374     8.332531     9.521979
 H     4.324236     6.183115     5.821333
 H     4.428413     8.302597     7.096808
 H     4.566019    -1.942366     5.355545
 H     4.673994     0.117907     6.763419
 H     5.961053     2.188472    10.757216
 H     6.280281     0.619143     9.998197
 H     6.374425     4.698544     9.223797
 H     6.968960     4.608441     7.555536
 H     7.295459     0.503922     7.213620
 H     7.468036     2.005619     6.281881
 H     7.638289     1.708683    10.385506
 H     8.046961     4.155148     8.908391
 H     8.595913     1.653122     7.625310
 O     4.947962     2.317849     7.941583
 P     6.414688     2.425563     8.395794
Cl     1.631857     2.388921     7.792941
Cl     5.609774     3.844371     5.099078
Sb     3.457783     3.201817     6.343861

36
SbPh3Cl2
 C     0.343689     3.496156     4.114309
 C     1.142373     5.778861     4.413223
 C     1.321489     4.481965     3.905900
 C     2.120739     3.242394    -1.428540
 C     2.213778     3.807258    -0.150861
 C     2.788792     2.048347    -1.722748
 C     2.964049     3.155321     0.840974
 C     3.544373     1.408285    -0.733952
 C     3.626585     1.951162     0.553991
 C     5.028215     4.377141     3.672625
 C     5.339090     3.850585     4.936531
 C     5.971329     5.145482     2.971571
 C     6.594350     4.106906     5.501152
 C     7.231401     5.375397     3.536837
 C     7.541815     4.862682     4.801458
 C    -0.014812     6.081209     5.140971
 C    -0.819557     3.817359     4.824062
 C    -0.997321     5.105142     5.342092
 H     0.489470     2.487577     3.748256
 H     1.532299     3.741828    -2.191433
 H     1.723727     4.749991     0.057937
 H     1.880507     6.549846     4.230960
 H     2.720655     1.618753    -2.717179
 H     4.065291     0.482892    -0.957366
 H     4.183557     1.430462     1.323066
 H     4.625544     3.233693     5.468467
 H     5.726620     5.576517     2.008739
 H     6.829816     3.707777     6.482408
 H     7.962973     5.960950     2.989560
 H     8.516784     5.051306     5.239470
 H    -0.147326     7.081051     5.541440
 H    -1.578912     3.057204     4.976129
 H    -1.896819     5.346759     5.899326
Cl     3.098248     1.703272     3.803644
Cl     3.104952     6.307900     1.811243
Sb     3.101239     4.004569     2.806537

36
SbPh3Cl2-distorted
 C     1.811716     2.431739     2.122397
 C     1.813985     2.432200     3.517107
 C     1.816560     3.209614    -5.027791
 C     1.819313     3.210049    -3.632656
 C     2.949336     2.793814    -5.727410
 C     2.954626     2.793919    -2.937350
 C     2.956282     5.671441    -1.965629
 C     2.956852     7.066153    -1.965908
 C     2.958796     7.763984    -0.757503
 C     2.958853     4.973919    -0.757354
 C     2.960888     7.066563     0.450444
 C     2.961313     5.671425     0.450548
 C     2.963080     2.793919     1.422642
 C     2.968366     2.793820     4.212701
 C     4.085298     2.377997    -5.031780
 C     4.087545     2.377557    -3.637070
 C     4.116827     3.155881     2.117911
 C     4.119560     3.155445     3.513047
 H     0.902054     2.147168     1.573967
 H     0.906315     2.147343     4.068731
 H     0.921129     3.537376    -5.575741
 H     0.926248     3.538070    -3.081326
 H     2.947778     2.794020    -6.827089
 H     2.955120     5.121248    -2.917747
 H     2.955459     7.616016    -2.918245
 H     2.959186     8.863664    -0.757973
 H     2.962412     7.616248     1.402977
 H     2.963160     5.121828     1.402949
 H     2.969934     2.794053     5.312380
 H     4.978459     2.050425    -5.583376
 H     4.982712     2.050277    -3.088611
 H     5.024424     3.441192     1.566553
 H     5.029509     3.440486     4.060968
Cl     0.558858     2.793919    -0.752701
Cl     5.358849     2.793919    -0.762008
Sb     2.958853     2.793919    -0.757354

50
SbPh3Cl2-Me3PO
 C     0.013854     2.952451    -1.083948
 C     0.174881     5.056295     0.122168
 C     0.619055    -3.765109    -1.877966
 C     0.643708    -2.375482    -1.701799
 C     0.870590     2.358200    -0.147680
 C     1.036581     4.459614     1.048684
 C     1.316542    -4.602226    -0.997748
 C     1.365297    -1.827137    -0.632989
 C     1.386290     3.108526     0.917648
 C     2.042156    -4.048238     0.062234
 C     2.067986    -2.659210     0.248907
 C     3.655026     0.511474     0.075168
 C     4.156058     0.418476     1.387929
 C     4.555503     0.740603    -0.982535
 C     5.528899     0.552287     1.633895
 C     5.926440     0.873374    -0.729558
 C     6.416898     0.779807     0.577407
 C    -0.334584     4.302007    -0.942508
 C    -2.224408    -1.761565     0.929576
 C    -2.564521     1.117667     1.263417
 C    -3.644222    -0.215343    -1.096217
 H     0.063653    -4.189906    -2.708801
 H     0.116338    -1.727117    -2.388857
 H     1.298719    -5.678271    -1.141019
 H     1.439822     5.039333     1.873142
 H     2.048009     2.653635     1.645390
 H     2.589760    -4.690323     0.745070
 H     2.626427    -2.240631     1.077970
 H     3.482103     0.242519     2.217967
 H     4.192644     0.815731    -2.000359
 H     5.899522     0.478041     2.651980
 H     6.607619     1.049819    -1.556518
 H     7.480388     0.883188     0.770359
 H    -0.093876     6.103149     0.225043
 H    -0.368375     2.372400    -1.913398
 H    -0.994856     4.763841    -1.670493
 H    -1.414105    -1.754183     1.664354
 H    -1.754965     1.131135     1.998932
 H    -2.042929    -2.581348     0.228036
 H    -2.595133     2.093812     0.770117
 H    -3.179765    -1.924394     1.439890
 H    -3.506606    -1.012396    -1.833170
 H    -3.517788     0.936969     1.771617
 H    -3.713170     0.737118    -1.630443
 H    -4.579218    -0.388710    -0.552765
 O    -0.918586     0.066449    -0.749747
 P    -2.212654    -0.177238     0.033662
Cl     0.912397    -0.048982     2.112654
Cl     1.713843     0.615657    -2.802648
Sb     1.529163     0.309515    -0.350513

14
Me3PO-alone-distorted SbPh3Cl2
 C    -2.224408    -1.761565     0.929576
 C    -2.564521     1.117667     1.263417
 C    -3.644222    -0.215343    -1.096217
 H    -1.414105    -1.754183     1.664354
 H    -1.754965     1.131135     1.998932
 H    -2.042929    -2.581348     0.228036
 H    -2.595133     2.093812     0.770117
 H    -3.179765    -1.924394     1.439890
 H    -3.506606    -1.012396    -1.833170
 H    -3.517788     0.936969     1.771617
 H    -3.713170     0.737118    -1.630443
 H    -4.579218    -0.388710    -0.552765
 O    -0.918586     0.066449    -0.749747
 P    -2.212654    -0.177238     0.033662

14
Me3PO-alone-distorted BiphenylSbPhCl2
 C     6.600072     1.664507    10.039922
 C     7.015577     4.134791     8.540241
 C     7.561058     1.563434     7.278230
 H     5.961133     2.188289    10.757172
 H     6.280354     0.619031     9.998004
 H     6.374403     4.698477     9.223940
 H     6.968847     4.608554     7.555646
 H     7.295487     0.504012     7.213461
 H     7.468052     2.005755     6.281798
 H     7.638364     1.708551    10.385362
 H     8.046944     4.155181     8.908404
 H     8.595928     1.653205     7.625216
 O     4.947965     2.317890     7.941552
 P     6.414698     2.425576     8.395745
